# Supplementary material for: Genome-Wide Analysis and Cloning of the Apple Stress-Associated Protein Gene Family Reveals MdSAP15, Which Confers Tolerance to Drought and Osmotic Stresses in Transgenic Arabidopsis
Source: Int J Mol Sci. 2018 Aug 21;19(9):2478. doi: 10.3390/ijms19092478 (PMC6164895; doi:10.3390/ijms19092478)
Supplement: Supplementary file 1 [file ijms-19-02478-s001.zip]

Archive with 3 entries (2 files):
- ijms-333142-supplementary/
- ijms-333142-supplementary/Supplementary File B.xlsx
- ijms-333142-supplementary/Supplementary Sequence A.docx
