# Supplementary material for: Genome-Wide Analysis and Cloning of the Apple Stress-Associated Protein Gene Family Reveals MdSAP15, Which Confers Tolerance to Drought and Osmotic Stresses in Transgenic Arabidopsis
Source: Int J Mol Sci. 2018 Aug 21;19(9):2478. doi: 10.3390/ijms19092478 (PMC6164895; doi:10.3390/ijms19092478)
Supplement: Supplementary file 1 [file ijms-19-02478-s001.zip › ijms-333142-supplementary/Supplementary File B.xlsx]

## Sheet: Supplementary File B1
The IDs of SAP gene family members in various species
Arabidopsis thaliana	Zinc finger	Oryza sativa	Zinc finger	Populus trichocarpa	Zinc finger	Solanum lycopersicum	Zinc finger	Gossypium hirsutum	Zinc finger	Populus euphratica	Zinc finger	Arabidopsis lyrata	Zinc finger	Amborella trichopoda	Zinc finger	Brassica rapa	Zinc finger	Beta vulgaris	Zinc finger	Citrullus lanatus	Zinc finger	Cucumis melo	Zinc finger	Carica papaya	Zinc finger	Chlamydomonas reinhardtii	Zinc finger	Capsella rubella	Zinc finger	Citrus sinensis	Zinc finger	Eucalyptus grandis	Zinc finger	Fragaria vesca	Zinc finger	Glycine max	Zinc finger	Gossypium raimondii	Zinc finger	Lotus japonicus	Zinc finger	Manihot esculenta	Zinc finger	Medicago truncatula	Zinc finger	Physcomitrella patens	Zinc finger	Prunus persica	Zinc finger
AT1G12440	A20-AN1	LOC_Os09g31200.1	A20-AN1	Potri.001G018600	A20-AN1	DQ395293	A20-AN1	D01G1914	A20-AN1	CCG001428	A20-AN1	AL0G05070	A20-AN1	ATR_00022G03270	AN1	BR01G29240	A20	BV0G17280	A20-AN1	CL01G03270	A20-AN1	CM00005G05640	A20-AN1	CP00005G00390	A20-AN1	CR09G01740	A20-AN1	CRU_001G11520	A20-AN1	CS00031G00320	A20-AN1	EG0001G20240	A20-AN1	FV0G51630	A20-AN1	GM03G29662	A20-AN1	GR01G12150	A20-AN1	LJ1G049970	A20-AN1	ME01664G00170	A20-AN1	MT00G14310	A20-AN1	PP00023G00300	A20-AN1	PPE_002G07330	A20-AN1
AT1G51200	A20-AN1	LOC_Os01g52030.1	A20-AN1	Potri.001G115000	A20-AN1	FJ442188	A20-AN1	D01G1926	AN1-AN1	CCG004911	A20-AN1	AL1G12810	A20-AN1	ATR_00022G03350	A20-AN1	BR01G36430	A20-AN1	BV0G43400	A20-AN1	CL02G22250	A20-AN1	CM00006G09510	A20-AN1	CP00029G00600	A20-AN1	CR09G04030	AN1	CRU_001G38200	A20-AN1	CS00031G00340	A20-AN1	EG0002G32530	A20-AN1	FV1G19700	A20-AN1	GM03G35180	A20-AN1	GR02G22920	A20-AN1	LJ1G059300	A20-AN1	ME03203G00020	A20-AN1	MT1G060380	A20-AN1	PP00023G00310	A20-AN1	PPE_002G07340	A20-AN1
AT2G27580	A20-AN1	LOC_Os01g56040.1	A20-AN1	Potri.001G269300	A20-AN1	FJ442189	A20-AN1	D01G2015	A20-AN1	CCG006090	A20-AN1	AL1G45860	A20-AN1	ATR_00040G01200	A20-AN1	BR02G01480	A20-AN1	BV3G15960	A20-AN1	CL02G23340	AN1	CM00006G09520	A20-AN1	CP00032G00890	A20-AN1			CRU_003G11450	A20-AN1	CS00031G00350	A20-AN1	EG0003G29380	AN1	FV1G23590	A20-AN1	GM05G04100	A20-AN1	GR02G24090	A20-AN1	LJ3G006490	AN1	ME03203G00060	A20-AN1	MT1G100773	A20-AN1	PP00050G00520	A20-AN1	PPE_002G14300	A20-AN1
AT2G36320	A20-AN1	LOC_Os02g10200.1	A20-AN1	Potri.001G269400	A20-AN1	FJ442190	A20-AN1	D03G1529	A20-AN1	CCG007151	A20-AN1	AL3G13060	A20-AN1	ATR_00041G00040	A20	BR02G26880	A20-AN1	BV4G12570	AN1	CL03G12960	AN1	CM00022G04370	A20-AN1	CP00107G00190	A20-AN1			CRU_004G08060	A20-AN1	CS00033G00100	A20-AN1	EG0003G29390	A20-AN1	FV2G44220	A20-AN1	GM08G16270	A20-AN1	GR03G16780	A20-AN1	LJ3G042670	A20-AN1	ME04681G00280	A20-AN1	MT2G054650	A20-AN1	PP00130G00730	A20-AN1	PPE_006G04980	A20-AN1
AT3G12630	A20-AN1	LOC_Os02g32840.1	A20-AN1	Potri.003G117100	A20-AN1	FJ442191	A20-AN1	D04G0980	A20-AN1	CCG011320	A20-AN1	AL4G12660	A20-AN1	ATR_00078G01580	A20-AN1	BR03G17930	A20-AN1	BV4G12610	A20-AN1	CL04G09860	A20-AN1	CM00024G02400	A20-AN1	CP02168G00010	A20-AN1			CRU_004G17500	A20-AN1	CS00040G00770	A20-AN1	EG0004G15980	A20-AN1	FV3G42390	A20-AN1	GM09G28380	A20-AN1	GR04G03620	A20-AN1	LJ3G045590	A20-AN1	ME05859G00620	A20-AN1	MT2G086190	A20-AN1	PP00138G00320	A20-AN1	PPE_006G12580	A20-AN1
AT3G52800	A20-AN1	LOC_Os03g57890.1	A20-AN1	Potri.003G205500	A20-AN1	FJ442192	A20-AN1	D05G0826	A20-AN1	CCG017096	A20-AN1	AL4G21740	A20-AN1	ATR_00019G03420	AN1-AN1	BR03G23530	A20-AN1	BV5G08690	A20-AN1	CL05G08570	A20-AN1	CM00047G02930	A20-AN1	CP00014G00830	AN1-AN1			CRU_005G18130	A20-AN1	CS00056G00730	A20-AN1	EG0007G27350	A20-AN1	FV5G30030	A20-AN1	GM10G08280	A20-AN1	GR04G17390	A20-AN1	LJ2G016120	AN1-AN1	ME06407G00310	A20-AN1	MT2G098160	A20-AN1	PP00194G00400	AN1	PPE_006G17370	A20-AN1
AT4G12040	A20-AN1	LOC_Os03g57900.1	A20-AN1	Potri.004G184300	A20-AN1	FJ442193	A20-AN1	D07G1072	A20-AN1	CCG020887	A20-AN1	AL5G22730	A20-AN1	ATR_00103G00670	AN1-AN1-C2H2-C2H2	BR03G33060	A20-AN1	BV7G12310	A20-AN1	CL09G03880	A20-AN1	CM00060G01830	A20-AN1	CP00092G00400	AN1-AN1-C2H2-C2H2			CRU_006G29960	A20-AN1	CS00092G00100	A20-AN1	EG0008G39620	A20-A20-AN1	FV6G18510	A20-AN1	GM11G14050	A20-AN1	GR06G03130	AN1			ME06550G00650	A20-AN1	MT3G028010	A20-AN1	PP00252G00080	A20-AN1	PPE_007G08220	A20-AN1
AT4G14225	A20-AN1	LOC_Os06g41010.1	A20-AN1	Potri.006G056500	A20-AN1	FJ442194	A20-AN1	D07G2215	AN1-AN1	CCG021148	A20-AN1	AL5G27260	A20-AN1			BR03G46640	A20-AN1	BV0G13940	AN1-AN1-C2H2-C2H2	CL09G03890	A20-AN1	CM00060G01840	A20-AN1					CRU_007G14770	A20-AN1	CS00207G00150	A20-AN1	EG0010G06960	A20-AN1	FV6G20940	AN1	GM11G21472	A20-AN1	GR06G13910	A20-AN1			ME06701G00810	A20-AN1	MT4G053440	A20-AN1	PP00083G00800	AN1-AN1-C2H2-C2H2	PPE_007G13570	A20-AN1
AT4G22820	A20-AN1	LOC_Os07g07350.1	A20-AN1	Potri.007G078500	A20-AN1	FJ442195	A20-AN1	D08G0321	A20-AN1	CCG021337	A20-AN1	AL6G35210	A20-AN1			BR03G48490	A20-AN1			CL10G10660	A20-AN1	CM00064G00490	A20-AN1					CRU_007G17560	A20-AN1	CS05856G00010	A20-AN1	EG0011G14900	A20-AN1	FV7G02130	A20-AN1	GM12G06016	A20-AN1	GR06G15620	A20-AN1			ME07035G00700	A20-AN1	MT4G065570	AN1	PP00325G00370	AN1-AN1	PPE_003G25710	AN1-AN1
AT4G25380	A20-AN1	LOC_Os07g07400.1	A20-AN1	Potri.009G063900	A20-AN1	FJ442196	AN1	D08G1608	A20-AN1	CCG023271	A20-AN1	AL7G16740	A20-AN1			BR03G55940	AN1			CL04G04410	AN1-AN1-C2H2-C2H2	CM00068G00850	A20-AN1					CRU_007G26930	A20-AN1	CS09133G00010	A20-AN1	EG0011G14910	A20-AN1	FV7G02150	A20-AN1	GM12G30920	A20-AN1	GR06G21130	A20-AN1			ME07088G00270	A20-AN1	MT7G092400	A20-AN1	PP00415G00090	AN1-AN1	PPE_007G07700	AN1-AN1-C2H2-C2H2
AT2G41835	AN1-AN1-C2H2-C2H2	LOC_Os08g39450.1	A20-AN1	Potri.009G144100	A20-AN1	FJ442197	AN1-AN1	D09G1159	AN1-AN1-C2H2-C2H2	CCG024399	A20-AN1	AL7G19400	A20-AN1			BR04G08650	AN1			CL10G12700	AN1-AN1	CM00011G08720	AN1-AN1					CRU_004G23260	AN1-AN1-C2H2-C2H2	CS00015G00780	AN1-AN1	EG0001G19860	AN1-AN1-C2H2-C2H2	FV7G11160	A20-AN1	GM12G36716	AN1	GR07G24740	AN1			ME08359G01270	A20	MT7G104320	A20-AN1			PPE_007G07720	AN1-AN1-C2H2-C2H2
AT3G28210	AN1-AN1	LOC_Os08g33880.1	A20-A20-AN1	Potri.012G130000	A20-AN1	FJ442198	AN1-AN1-C2H2-C2H2	D09G1174	A20-AN1	CCG026836	A20-AN1	AL7G30220	A20-AN1			BR05G08700	A20-AN1					CM00058G00270	AN1-AN1-C2H2-C2H2					CRU_005G06160	AN1-AN1	CS00137G00060	AN1-AN1-C2H2-C2H2	EG0009G15720	AN1-AN1	FV7G39980	A20-AN1	GM13G21960	A20-AN1	GR07G35810	A20-AN1			ME10963G00550	A20-AN1	MT7G114920	A20-AN1
AT3G57480	AN1-AN1-C2H2	LOC_Os01g51990.1	AN1	Potri.012G130100	A20-AN1	FJ442199	AN1-AN1	D09G1323	A20-AN1	CCG029787	A20-AN1	AL4G28970	AN1-AN1-C2H2-C2H2			BR05G30250	A20-AN1											CRU_005G22990	AN1-AN1-C2H2					FV7G40000	A20-AN1	GM13G27410	AN1	GR08G24090	A20-AN1			ME11106G00390	A20-AN1	MT8G036980	AN1
AT5G48205	AN1	LOC_Os03g57920.1	AN1	Potri.015G131900	A20-AN1			D09G1844	A20-AN1	CCG030973	A20-AN1	AL5G07400	AN1-AN1			BR06G02490	A20-AN1																	FV0G38110	AN1-AN1	GM13G41590	A20-AN1	GR09G08650	A20-AN1			ME11106G00400	A20-AN1	MT00G39420	AN1-AN1-C2H2-C2H2
		LOC_Os05g23470.1	AN1	Potri.016G051700	A20-AN1			D11G2298	AN1	CCG031085	A20-AN1	AL5G27980	AN1-AN1-C2H2			BR06G09700	A20-AN1																	FV6G47890	AN1-AN1-C2H2-C2H2	GM15G03810	A20-AN1	GR09G40470	A20-AN1			ME12711G00020	A20-AN1	MT6G008210	AN1-AN1
		LOC_Os07g38240.1	AN1-AN1-C2H2-C2H2	Potri.011G138500	AN1-AN1			D11G3123	A20-AN1	CCG004069	AN1-AN1					BR08G02690	A20-AN1																			GM15G42740	A20-AN1	GR13G25840	A20-AN1			ME02631G00030	AN1-AN1-C2H2-C2H2	MT7G091810	AN1-AN1-C2H2-C2H2
		LOC_Os09g21710.1	AN1-AN1	Potri.011G143600	AN1			D12G2211	A20-AN1	CCG033760	AN1-AN1					BR08G02710	AN1																			GM16G33180	A20-AN1	GR01G25920	AN1-AN1			ME10833G00010	AN1-AN1
		LOC_Os07g07370.1	A20	Potri.015G131500	AN1			D13G2332	A20-AN1	CCG005038	AN1-AN1-C2H2-C2H2					BR08G20520	A20-AN1																			GM17G14580	A20-AN1	GR02G23040	AN1-AN1-C2H2-C2H2
				Potri.006G052200	AN1-AN1-C2H2-C2H2			D09G0268	AN1							BR09G10970	AN1																			GM18G49010	A20-AN1	GR06G13740	AN1-AN1-C2H2-C2H2
																BR09G14970	A20-AN1																			GM19G32500	A20-AN1
																BR09G24860	A20-AN1																			GM19G37840	A20-AN1
																BR09G34170	A20-AN1																			GM02G31550	AN1-AN1-C2H2-C2H2
																BR09G49630	A20-AN1																			GM03G29400	AN1-AN1-C2H2-C2H2
																BR10G04460	AN1																			GM10G17510	AN1-AN1-C2H2-C2H2
																BR04G25000	AN1-AN1-C2H2-C2H2																			GM13G04630	AN1-AN1
																BR06G32400	AN1-AN1																			GM19G01640	AN1-AN1
																BR07G15250	AN1-AN1-C2H2																			GM19G32220	AN1-AN1-C2H2-C2H2
																BR09G37980	AN1-AN1-C2H2
																																				VV16G03440	A20
																																				ZM01G32310	A20-AN1
																																				ZM01G55640	AN1
																																				ZM02G32660	A20-AN1
																																				ZM04G15730	A20-AN1
																																				ZM04G38190	A20-AN1
																																				ZM05G23560	A20-AN1
																																				ZM07G17780	A20-AN1
																																				ZM09G00120	A20-AN1
																																				ZM09G15600	A20-AN1
[truncated: 12 more columns]

## Sheet: Supplementary File B2
The intron numbers and groups of SAP gene family members in various species
Group Ia			Group Ib			Group Ic			Group Id			Group IIa			Group IIb			No group
Gene ID	Zinc-finger	Intron number	Gene ID	Zinc-finger	Intron number	Gene ID	Zinc-finger	Intron number	Gene ID	Zinc-finger	Intron number	Gene ID	Zinc-finger	Intron number	Gene ID	Zinc-finger	Intron number	Gene ID	Zinc-finger	Intron number
MdSAP11	A20-AN1	0	MdSAP1	A20-AN1	0	MdSAP5	A20	1	MdSAP8	A20-AN1	0	MdSAP25	AN1-AN1-C2H2-C2H2	1	MdSAP21	AN1-AN1	0	MdSAP22	A20	0
MdSAP12	A20-AN1	0	MdSAP2	A20-AN1	0	MdSAP6	A20	0	MdSAP10	A20-AN1	0	AtSAP11	AN1-AN1-C2H2-C2H2	1	MdSAP27	AN1-AN1	1	AtSAP14	AN1	3
MdSAP18	A20-AN1	0	MdSAP3	A20-AN1	0	MdSAP7	A20-AN1	0	MdSAP13	A20-AN1	0	AtSAP13	AN1-AN1-C2H2	1	MdSAP28	AN1-AN1	1	OsSAP10	A20-AN1	0
MdSAP19	A20-AN1	0	MdSAP4	A20-AN1	0	MdSAP9	A20-AN1	0	MdSAP15	A20-AN1	0	OsSAP16	AN1-AN1-C2H2-C2H2	1	AtSAP12	AN1-AN1	1	OsSAP12	A20-A20-AN1	0
MdSAP20	A20-AN1	0	MdSAP17	A20-AN1	0	MdSAP14	A20-AN1	0	MdSAP16	A20-AN1	0	SlSAP12	AN1-AN1-C2H2-C2H2	1	OsSAP17	AN1-AN1	0	OsSAP18	A20	0
MdSAP29	A20-AN1	0	AtSAP8	A20-AN1	1	AtSAP5	A20-AN1	0	MdSAP23	A20-AN1	0	AL4G28970	AN1-AN1-C2H2-C2H2	1	SlSAP11	AN1-AN1	1	ATR_00041G00040	A20	0
MdSAP30	A20-AN1	0	AtSAP10	A20-AN1	0	OsSAP1	A20-AN1	0	MdSAP24	A20-AN1	0	AL5G27980	AN1-AN1-C2H2	1	AL5G07400	AN1-AN1	1	BV0G43400	A20-AN1	0
AtSAP1	A20-AN1	1	OsSAP3	A20-AN1	1	OsSAP2	A20-AN1	0	MdSAP26	A20-AN1	0	ATR_00103G00670	AN1-AN1-C2H2-C2H2	2	ATR_00019G03420	AN1-AN1	0	CR09G01740	A20-AN1	1
AtSAP3	A20-AN1	1	AL7G16740	A20-AN1	1	OsSAP6	A20-AN1	1	AtSAP2	A20-AN1	2	BR07G15250	AN1-AN1-C2H2	1	BR06G32400	AN1-AN1	1	FV7G39980	A20-AN1	0
AtSAP4	A20-AN1	0	AL7G30220	A20-AN1	0	OsSAP7	A20-AN1	0	SlSAP2	A20-AN1	1	BR09G37980	AN1-AN1-C2H2	1	CL10G12700	AN1-AN1	1	FV7G40000	A20-AN1	0
AtSAP6	A20-AN1	1	BR03G48490	A20-AN1	0	OsSAP9	A20-AN1	1	SlSAP3	A20-AN1	1	BR04G25000	AN1-AN1-C2H2-C2H2	1	CM00011G08720	AN1-AN1	1	PT01G26930	A20-AN1	1
AtSAP7	A20-AN1	1	BR08G20520	A20-AN1	0	OsSAP11	A20-AN1	0	SlSAP4	A20-AN1	0	CRU_005G22990	AN1-AN1-C2H2	1	CP00014G00830	AN1-AN1	1	VV13G07540	A20	4
AtSAP9	A20-AN1	1	BV0G17280	A20-AN1	0	OsSAP13	AN1	1	SlSAP5	A20-AN1	1	CRU_004G23260	AN1-AN1-C2H2-C2H2	1	CRU_005G06160	AN1-AN1	1	VV16G03240	A20-AN1	0
OsSAP5	A20-AN1	0	CL05G08570	A20-AN1	0	OsSAP14	AN1	0	AL1G45860	A20-AN1	1	BV0G13940	AN1-AN1-C2H2-C2H2	1	CS00015G00780	AN1-AN1	1	VV16G03440	A20	2
SlSAP6	A20-AN1	0	CM00006G09510	A20-AN1	0	OsSAP15	AN1	0	ATR_00022G03350	A20-AN1	0	CL04G04410	AN1-AN1-C2H2-C2H2	1	EG0009G15720	AN1-AN1	1
SlSAP7	A20-AN1	0	CM00006G09520	A20-AN1	0	SlSAP1	A20-AN1	0	BR06G02490	A20-AN1	0	CM00058G00270	AN1-AN1-C2H2-C2H2	1	FV0G38110	AN1-AN1	0
SlSAP8	A20-AN1	0	CP00107G00190	A20-AN1	1	SlSAP10	AN1	0	BR08G02690	A20-AN1	0	CP00092G00400	AN1-AN1-C2H2-C2H2	0	GM13G04630	AN1-AN1	1
SlSAP9	A20-AN1	0	CRU_007G14770	A20-AN1	0	AL3G13060	A20-AN1	0	BR08G02710	AN1	1	CS00137G00060	AN1-AN1-C2H2-C2H2	1	GM19G01640	AN1-AN1	1
AL0G05070	A20-AN1	1	CRU_007G26930	A20-AN1	0	ATR_00022G03270	AN1	0	BV3G15960	A20-AN1	0	EG0001G19860	AN1-AN1-C2H2-C2H2	1	GR01G25920	AN1-AN1	1
AL1G12810	A20-AN1	0	CS00031G00320	A20-AN1	0	ATR_00078G01580	A20-AN1	0	BV4G12610	A20-AN1	0	FV6G47890	AN1-AN1-C2H2-C2H2	1	LJ2G016120	AN1-AN1	1
AL4G12660	A20-AN1	0	CS00031G00340	A20-AN1	0	BR01G36430	A20-AN1	0	CL02G23340	AN1	0	GM02G31550	AN1-AN1-C2H2-C2H2	1	ME10833G00010	AN1-AN1	1
AL4G21740	A20-AN1	0	CS00031G00350	A20-AN1	1	BR03G33060	A20-AN1	0	CL03G12960	AN1	0	GM03G29400	AN1-AN1-C2H2-C2H2	1	MT6G008210	AN1-AN1	1
AL5G22730	A20-AN1	0	CS05856G00010	A20-AN1	0	BR05G30250	A20-AN1	0	CL09G03880	A20-AN1	0	GM10G17510	AN1-AN1-C2H2-C2H2	1	PP00325G00370	AN1-AN1	1
AL5G27260	A20-AN1	0	EG0003G29390	A20-AN1	0	BV4G12570	AN1	0	CM00022G04370	A20-AN1	0	GM19G32220	AN1-AN1-C2H2-C2H2	1	PP00415G00090	AN1-AN1	1
AL6G35210	A20-AN1	0	FV7G11160	A20-AN1	0	CL09G03890	A20-AN1	0	CM00024G02400	A20-AN1	0	GR02G23040	AN1-AN1-C2H2-C2H2	1	PPE_003G25710	AN1-AN1	1
AL7G19400	A20-AN1	0	GM09G28380	A20-AN1	0	CL10G10660	A20-AN1	0	CM00060G01830	A20-AN1	0	GR06G13740	AN1-AN1-C2H2-C2H2	1	PT11G13850	AN1-AN1	1
ATR_00040G01200	A20-AN1	0	GM16G33180	A20-AN1	1	CM00060G01840	A20-AN1	0	CRU_001G38200	A20-AN1	0	ME02631G00030	AN1-AN1-C2H2-C2H2	1	RC29822G00800	AN1-AN1	1
BR01G29240	A20	0	GR07G24740	AN1	0	CM00064G00490	A20-AN1	0	CS00033G00100	A20-AN1	1	MT00G39420	AN1-AN1-C2H2-C2H2	1	ST02G035660	AN1-AN1	1
BR02G01480	A20-AN1	0	LJ1G049970	A20-AN1	0	CP02168G00010	A20-AN1	0	CS00092G00100	A20-AN1	1	MT7G091810	AN1-AN1-C2H2-C2H2	1	TC0004G00360	AN1-AN1	2
BR02G26880	A20-AN1	0	ME03203G00020	A20-AN1	1	CRU_003G11450	A20-AN1	0	EG0011G14900	A20-AN1	0	PPE_007G07700	AN1-AN1-C2H2-C2H2	1	TP2G17110	AN1-AN1	1
BR03G17930	A20-AN1	0	ME03203G00060	A20-AN1	0	CS00207G00150	A20-AN1	0	EG0011G14910	A20-AN1	3	PPE_007G07720	AN1-AN1-C2H2-C2H2	2	VV08G07580	AN1-AN1	2
BR03G23530	A20-AN1	0	ME12711G00020	A20-AN1	0	CS09133G00010	A20-AN1	0	EG0010G06960	A20-AN1	0	PT06G05220	AN1-AN1-C2H2-C2H2	2	VV14G12190	AN1-AN1	1
BR03G46640	A20-AN1	2	ME06701G00810	A20-AN1	0	EG0003G29380	AN1	1	EG0001G20240	A20-AN1	0	RC29761G00070	AN1-AN1-C2H2-C2H2	1	ZM02G30140	AN1-AN1	0
BR03G55940	AN1	2	MT1G100773	A20-AN1	0	EG0007G27350	A20-AN1	0	FV5G30030	A20-AN1	0	ST04G012830	AN1-AN1-C2H2-C2H2	1	PP00083G00800	AN1-AN1-C2H2-C2H2	2
BR04G08650	AN1	2	MT2G054650	A20-AN1	0	EG0008G39620	A20-A20-AN1	2	FV0G51630	A20-AN1	0	ST10G021950	AN1-AN1-C2H2-C2H2	1
BR05G08700	A20-AN1	0	MT7G114920	A20-AN1	0	FV1G19700	A20-AN1	0	FV3G42390	A20-AN1	0	TC0005G15970	AN1-AN1-C2H2-C2H2	1
BR06G09700	A20-AN1	0	PPE_002G14300	A20-AN1	0	FV7G02130	A20-AN1	0	FV7G02150	A20-AN1	4	TP4G24100	AN1-AN1-C2H2-C2H2	1
BR09G10970	AN1	0	PT12G13000	A20-AN1	0	GM08G16270	A20-AN1	0	GM03G29662	A20-AN1	0	TP5G05120	AN1-AN1-C2H2	1
BR09G14970	A20-AN1	1	PT12G13010	A20-AN1	0	GM12G36716	AN1	0	GM11G14050	A20-AN1	0	ZM07G24750	AN1-AN1-C2H2-C2H2	1
BR09G24860	A20-AN1	0	PT15G13150	AN1	0	GM13G27410	AN1	0	GM12G06016	A20-AN1	0
BR09G34170	A20-AN1	0	PT15G13190	A20-AN1	0	GM15G42740	A20-AN1	0	GM13G41590	A20-AN1	0
BR09G49630	A20-AN1	0	RC29820G00030	AN1	1	GR04G03620	A20-AN1	0	GM15G03810	A20-AN1	0
BR10G04460	AN1	1	RC30147G01250	A20-AN1	1	GR04G17390	A20-AN1	0	GM19G32500	A20-AN1	0
BV5G08690	A20-AN1	0	ST02G011060	A20-AN1	0	LJ3G006490	AN1	0	GR02G22920	A20-AN1	0
BV7G12310	A20-AN1	0	ST07G022130	A20-AN1	0	ME06407G00310	A20-AN1	0	GR06G13910	A20-AN1	0
CL01G03270	A20-AN1	0	ST07G022140	A20-AN1	0	ME11106G00390	A20-AN1	0	GR07G35810	A20-AN1	0
CL02G22250	A20-AN1	0	ST07G022150	A20-AN1	0	MT8G036980	AN1	0	LJ1G059300	A20-AN1	0
CL04G09860	A20-AN1	0	ST07G022160	A20-AN1	0	MT3G028010	A20-AN1	0	LJ3G045590	A20-AN1	0
CM00005G05640	A20-AN1	0	TC0003G16430	A20-AN1	3	PP00023G00300	A20-AN1	0	ME11106G00400	A20-AN1	0
CM00047G02930	A20-AN1	0	TC0001G08430	A20-AN1	0	PP00023G00310	A20-AN1	0	ME10963G00550	A20-AN1	0
CM00068G00850	A20-AN1	0	TC0005G22760	A20-AN1	0	PP00050G00520	A20-AN1	0	ME04681G00280	A20-AN1	0
CP00005G00390	A20-AN1	0	TP7G12090	A20-AN1	0	PP00130G00730	A20-AN1	0	MT00G14310	A20-AN1	0
CP00029G00600	A20-AN1	0	TP7G23400	A20-AN1	0	PP00138G00320	A20-AN1	0	MT2G098160	A20-AN1	0
CP00032G00890	A20-AN1	0				PP00194G00400	AN1	0	MT4G065570	AN1	1
CRU_001G11520	A20-AN1	0				PP00252G00080	A20-AN1	0	MT7G092400	A20-AN1	2
CRU_004G08060	A20-AN1	1				PPE_002G07340	A20-AN1	0	PPE_002G07330	A20-AN1	0
CRU_004G17500	A20-AN1	0				PPE_006G17370	A20-AN1	0	PPE_006G04980	A20-AN1	0
CRU_005G18130	A20-AN1	0				PT07G07850	A20-AN1	0	PPE_007G08220	A20-AN1	0
CRU_006G29960	A20-AN1	0				PT09G06390	A20-AN1	0	PT03G20550	A20-AN1	0
CRU_007G17560	A20-AN1	0				PT01G26940	A20-AN1	0	PT01G01860	A20-AN1	0
CS00040G00770	A20-AN1	0				PT11G14360	AN1	1	PT06G05650	A20-AN1	0
CS00056G00730	A20-AN1	0				RC30152G00160	AN1	0	PT16G05170	A20-AN1	0
EG0002G32530	A20-AN1	0				RC30147G01240	A20-AN1	1	RC30169G01820	A20-AN1	0
EG0004G15980	A20-AN1	1				ST01G026570	A20-AN1	0	ST01G020240	A20-AN1	0
FV1G23590	A20-AN1	0				ST12G032310	AN1	0	ST01G026560	AN1	0
FV2G44220	A20-AN1	0				TC0001G40760	A20-AN1	0	ST10G020750	A20-AN1	0
FV6G18510	A20-AN1	0				TP3G10770	A20-AN1	0	ST11G016470	A20-AN1	0
FV6G20940	AN1	0				VV02G07850	AN1	1	TC0001G40740	A20-AN1	0
GM03G35180	A20-AN1	0				VV02G07880	AN1	1	TC0005G16620	A20-AN1	1
GM05G04100	A20-AN1	0				VV06G06360	AN1	1	TC0009G22510	A20-AN1	1
GM10G08280	A20-AN1	0				ZM01G32310	A20-AN1	0	TP1G37930	A20-AN1	0
GM11G21472	A20-AN1	1				ZM01G55640	AN1	0	VV06G06330	A20-AN1	1
GM12G30920	A20-AN1	0				ZM02G32660	A20-AN1	0	VV08G07910	A20-AN1	1
GM13G21960	A20-AN1	0				ZM07G17780	A20-AN1	0	VV13G07550	A20-AN1	1
GM17G14580	A20-AN1	0							ZM04G38190	A20-AN1	0
GM18G49010	A20-AN1	1							ZM05G23560	A20-AN1	0
GM19G37840	A20-AN1	0							ZM09G00120	A20-AN1	0
GR01G12150	A20-AN1	1							ZM09G15600	A20-AN1	0
GR02G24090	A20-AN1	0
GR03G16780	A20-AN1	0
GR06G03130	AN1	0
GR06G15620	A20-AN1	1
GR06G21130	A20-AN1	0
GR08G24090	A20-AN1	0
GR09G08650	A20-AN1	0
GR09G40470	A20-AN1	0
GR13G25840	A20-AN1	0
LJ3G042670	A20-AN1	0
ME01664G00170	A20-AN1	0
ME05859G00620	A20-AN1	0
ME06550G00650	A20-AN1	0
ME07035G00700	A20-AN1	0
ME07088G00270	A20-AN1	0
ME08359G01270	A20	0
MT1G060380	A20-AN1	0
MT2G086190	A20-AN1	0
MT4G053440	A20-AN1	0
MT7G104320	A20-AN1	0
PPE_006G12580	A20-AN1	0
PPE_007G13570	A20-AN1	0
PT01G11500	A20-AN1	0
PT09G14410	A20-AN1	0
PT03G11710	A20-AN1	0
PT04G18430	A20-AN1	0
RC29625G00060	A20-AN1	0
RC30055G00090	A20-AN1	0
ST03G009990	AN1	0
ST08G025520	A20-AN1	0
ST09G010540	A20-AN1	0
ST10G025720	A20-AN1	0
ST11G011630	A20-AN1	0
TC0003G26090	A20-AN1	0
TC0005G08290	A20-AN1	0
TC0009G28100	A20-AN1	0
TP1G11040	A20-AN1	0
TP2G01660	A20-AN1	0
TP4G10400	A20-AN1	0
TP4G18560	A20-AN1	0
TP5G09530	A20-AN1	0
TP6G05470	A20-AN1	0
TP7G20870	A20-AN1	1
VV07G13290	AN1	0
ZM04G15730	A20-AN1	0

## Sheet: MdSAP7
Site Name	Organism	Position	Strand	Matrix score.	sequence	function
ABRE	Arabidopsis thaliana	443	+	6	TACGTG	cis-acting element involved in the abscisic acid responsiveness
ABRE	Arabidopsis thaliana	542	-	6	TACGTG	cis-acting element involved in the abscisic acid responsiveness
ABRE	Arabidopsis thaliana	502	-	6	TACGTG	cis-acting element involved in the abscisic acid responsiveness
ACE	Petroselinum hortense	581	+	7	ACGTGGA	cis-acting element involved in light responsiveness
ARE	Zea mays	107	+	6	TGGTTT	cis-acting regulatory element essential for the anaerobic induction
ARE	Zea mays	147	+	6	TGGTTT	cis-acting regulatory element essential for the anaerobic induction
AuxRR-core	Nicotiana tabacum	262	-	7	GGTCCAT	cis-acting regulatory element involved in auxin responsiveness
Box I	Pisum sativum	1234	-	7	TTTCAAA	light responsive element
CATT-motif	Zea mays	1432	-	6	GCATTC	part of a light responsive element
CCGTCC-box	Arabidopsis thaliana	690	+	6	CCGTCC	cis-acting regulatory element related to meristem specific activation
CE3	Oryza sativa	276	+	9	GACGCGTGTC	cis-acting element involved in ABA and VP1 responsiveness
CGTCA-motif	Hordeum vulgare	579	-	5	CGTCA	cis-acting regulatory element involved in the MeJA-responsiveness
CGTCA-motif	Hordeum vulgare	592	+	5	CGTCA	cis-acting regulatory element involved in the MeJA-responsiveness
G-Box	Antirrhinum majus	443	-	6	CACGTA	cis-acting regulatory element involved in light responsiveness
G-Box	Antirrhinum majus	542	+	6	CACGTA	cis-acting regulatory element involved in light responsiveness
G-Box	Antirrhinum majus	502	+	6	CACGTA	cis-acting regulatory element involved in light responsiveness
G-box	Daucus carota	443	+	6	TACGTG	cis-acting regulatory element involved in light responsiveness
G-box	Zea mays	580	-	6	CACGTC	cis-acting regulatory element involved in light responsiveness
G-box	Daucus carota	542	-	6	TACGTG	cis-acting regulatory element involved in light responsiveness
G-box	Daucus carota	502	-	6	TACGTG	cis-acting regulatory element involved in light responsiveness
G-box	Brassica napus	579	+	8	TGACGTGG	cis-acting regulatory element involved in light responsiveness
GA-motif	Glycine max	86	+	8	AAGGAAGA	part of a light responsive element
GAG-motif	Spinacia oleracea	18	+	7	AGAGATG	part of a light responsive element
GARE-motif	Brassica oleracea	54	-	7	AAACAGA	gibberellin-responsive element
GATA-motif	Arabidopsis thaliana	1239	+	10	AAGATAAGATT	part of a light responsive element
GATA-motif	Arabidopsis thaliana	1294	-	7	GATAGGA	part of a light responsive element
GT1-motif	Arabidopsis thaliana	1144	-	6	GGTTAA	light responsive element
HSE	Brassica oleracea	91	+	9	AGAAAATTCG	cis-acting element involved in heat stress responsiveness
I-box	Glycine max	506	-	9	GATAAGATA	part of a light responsive element
LTR	Hordeum vulgare	296	-	6	CCGAAA	cis-acting element involved in low-temperature responsiveness
LTR	Hordeum vulgare	307	+	6	CCGAAA	cis-acting element involved in low-temperature responsiveness
Skn-1_motif	Oryza sativa	593	+	5	GTCAT	cis-acting regulatory element required for endosperm expression
Skn-1_motif	Oryza sativa	974	-	5	GTCAT	cis-acting regulatory element required for endosperm expression
Sp1	Zea mays	184	-	5.5	CC(G/A)CCC	light responsive element
Sp1	Zea mays	212	-	5	CC(G/A)CCC	light responsive element
TC-rich repeats	Nicotiana tabacum	88	-	9	ATTTTCTTCA	cis-acting element involved in defense and stress responsiveness
TC-rich repeats	Nicotiana tabacum	1487	-	9	ATTTTCTTCA	cis-acting element involved in defense and stress responsiveness
TCA-element	Nicotiana tabacum	364	-	9	CCATCTTTTT	cis-acting element involved in salicylic acid responsiveness
TCA-element	Brassica oleracea	834	-	9	GAGAAGAATA	cis-acting element involved in salicylic acid responsiveness
TGACG-motif	Hordeum vulgare	579	+	5	TGACG	cis-acting regulatory element involved in the MeJA-responsiveness
TGACG-motif	Hordeum vulgare	592	-	5	TGACG	cis-acting regulatory element involved in the MeJA-responsiveness
as-2-box	Nicotiana tabacum	1359	+	9	GATAatGATG	involved in shoot-specific expression and light responsiveness
chs-CMA2a	Petroselinum crispum	857	+	8	TCACTTGA	part of a light responsive element
circadian	Lycopersicon esculentum	552	-	6	CAANNNNATC	cis-acting regulatory element involved in circadian control
circadian	Lycopersicon esculentum	1020	-	6	CAANNNNATC	cis-acting regulatory element involved in circadian control
circadian	Lycopersicon esculentum	700	-	6	CAANNNNATC	cis-acting regulatory element involved in circadian control

## Sheet: MdSAP8
Site Name	Organism	Position	Strand	Matrix score.	sequence	function
ARE	Zea mays	965	-	6	TGGTTT	cis-acting regulatory element essential for the anaerobic induction
Box 4	Petroselinum crispum	1015	-	6	ATTAAT	part of a conserved DNA module involved in light responsiveness
Box 4	Petroselinum crispum	1032	-	6	ATTAAT	part of a conserved DNA module involved in light responsiveness
Box-W1	Petroselinum crispum	657	-	6	TTGACC	fungal elicitor responsive element
CAT-box	Arabidopsis thaliana	671	+	6	GCCACT	cis-acting regulatory element related to meristem expression
CAT-box	Arabidopsis thaliana	683	+	6	GCCACT	cis-acting regulatory element related to meristem expression
CAT-box	Arabidopsis thaliana	677	+	6	GCCACT	cis-acting regulatory element related to meristem expression
CAT-box	Arabidopsis thaliana	1282	+	6	GCCACT	cis-acting regulatory element related to meristem expression
CCAAT-box	Hordeum vulgare	500	-	6	CAACGG	MYBHv1 binding site
GATA-motif	Arabidopsis thaliana	615	+	7	GATAGGA	part of a light responsive element
HSE	Brassica oleracea	922	-	9	AAAAAATTTC	cis-acting element involved in heat stress responsiveness
I-box	Nicotiana plumbaginifolia	188	-	9	CTCTTATGCT	part of a light responsive element
I-box	Flaveria trinervia	814	+	7	GATATGG	part of a light responsive element
I-box	Nicotiana plumbaginifolia	648	-	9	CTCTTATGCT	part of a light responsive element
MBS	Arabidopsis thaliana	235	+	6	TAACTG	MYB binding site involved in drought-inducibility
MBS	Zea mays	1360	+	6	CGGTCA	MYB Binding Site
MBS	Arabidopsis thaliana	660	+	6	CAACTG	MYB binding site involved in drought-inducibility
MBS	Arabidopsis thaliana	548	-	6	TAACTG	MYB binding site involved in drought-inducibility
MBS	Arabidopsis thaliana	1336	+	6	CAACTG	MYB binding site involved in drought-inducibility
MSA-like	Catharanthus roseus	499	-	9	CCCAACGGT	cis-acting element involved in cell cycle regulation
P-box	Oryza sativa	1300	-	7	CCTTTTG	gibberellin-responsive element
Skn-1_motif	Oryza sativa	308	-	5	GTCAT	cis-acting regulatory element required for endosperm expression
Skn-1_motif	Oryza sativa	1362	+	5	GTCAT	cis-acting regulatory element required for endosperm expression
Skn-1_motif	Oryza sativa	580	-	5	GTCAT	cis-acting regulatory element required for endosperm expression
Sp1	Zea mays	778	-	5	CC(G/A)CCC	light responsive element
TCA-element	Nicotiana tabacum	194	-	9	CCATCTTTTT	cis-acting element involved in salicylic acid responsiveness
TCA-element	Nicotiana tabacum	839	-	9	CCATCTTTTT	cis-acting element involved in salicylic acid responsiveness
TCA-element	Brassica oleracea	468	-	9	CAGAAAAGGA	cis-acting element involved in salicylic acid responsiveness
TCT-motif	Arabidopsis thaliana	1052	+	6	TCTTAC	part of a light responsive element
W box	Arabidopsis thaliana	657	-	6	TTGACC
chs-CMA1a	Daucus carota	886	-	8	TTACTTAA	part of a light responsive element

## Sheet: MdSAP10
Site Name	Organism	Position	Strand	Matrix score.	sequence	function
ABRE	Hordeum vulgare	1397	+	9	CCTACGTGGC	cis-acting element involved in the abscisic acid responsiveness
ABRE	Arabidopsis thaliana	1400	+	7	ACGTGGC	cis-acting element involved in the abscisic acid responsiveness
ACE	Petroselinum crispum	317	+	10	AAAACGTTTA	cis-acting element involved in light responsiveness
ARE	Zea mays	19	-	6	TGGTTT	cis-acting regulatory element essential for the anaerobic induction
ARE	Zea mays	1130	-	6	TGGTTT	cis-acting regulatory element essential for the anaerobic induction
AT-rich element	Glycine max	1219	+	10	ATAGAAATCAA	binding site of AT-rich DNA binding protein (ATBP-1)
ATCT-motif	Arabidopsis thaliana	595	+	9	AATCTAATCT	part of a conserved DNA module involved in light responsiveness
Box 4	Petroselinum crispum	28	+	6	ATTAAT	part of a conserved DNA module involved in light responsiveness
Box I	Pisum sativum	197	-	7	TTTCAAA	light responsive element
Box I	Pisum sativum	1252	+	7	TTTCAAA	light responsive element
CAT-box	Arabidopsis thaliana	122	+	6	GCCACT	cis-acting regulatory element related to meristem expression
CCAAT-box	Hordeum vulgare	1435	-	6	CAACGG	MYBHv1 binding site
CGTCA-motif	Hordeum vulgare	1353	-	5	CGTCA	cis-acting regulatory element involved in the MeJA-responsiveness
G-Box	Pisum sativum	75	+	10	CACACATGGAA	cis-acting regulatory element involved in light responsiveness
G-Box	Pisum sativum	254	-	6	CACGTT	cis-acting regulatory element involved in light responsiveness
G-box	Zea mays	254	-	6	CACGTT	cis-acting regulatory element involved in light responsiveness
G-box	Zea mays	1399	-	6	CACGTC	cis-acting regulatory element involved in light responsiveness
G-box	Zea mays	1328	-	6	CACGAC	cis-acting regulatory element involved in light responsiveness
GA-motif	Helianthus annuus	303	-	8	AAAGATGA	part of a light responsive element
GAG-motif	Arabidopsis thaliana	1148	+	7	AGAGAGT	part of a light responsive element
GARE-motif	Brassica oleracea	311	+	7	AAACAGA	gibberellin-responsive element
GT1-motif	Solanum tuberosum	333	+	8	AATCCACA	light responsive element
GT1-motif	Solanum tuberosum	733	+	8	AATCCACA	light responsive element
I-box	Solanum tuberosum	674	-	10	TATTATCTAGA	part of a light responsive element
MBS	Arabidopsis thaliana	565	+	6	CAACTG	MYB binding site involved in drought-inducibility
Sp1	Zea mays	977	+	5	CC(G/A)CCC	light responsive element
Sp1	Zea mays	1421	-	5	CC(G/A)CCC	light responsive element
TCA-element	Brassica oleracea	1461	-	9	CAGAAAAGGA	cis-acting element involved in salicylic acid responsiveness
TCA-element	Brassica oleracea	1462	-	9	TCAGAAGAGG	cis-acting element involved in salicylic acid responsiveness
TCT-motif	Arabidopsis thaliana	1427	+	6	TCTTAC	part of a light responsive element
TGA-element	Brassica oleracea	1375	+	6	AACGAC	auxin-responsive element
TGACG-motif	Hordeum vulgare	1353	+	5	TGACG	cis-acting regulatory element involved in the MeJA-responsiveness
chs-CMA1a	Daucus carota	238	+	8	TTACTTAA	part of a light responsive element
circadian	Lycopersicon esculentum	1218	+	9	CAAAGATATC	cis-acting regulatory element involved in circadian control

## Sheet: MdSAP12
Site Name	Organism	Position	Strand	Matrix score.	sequence	function
Box 4	Petroselinum crispum	2	+	6	ATTAAT	part of a conserved DNA module involved in light responsiveness
Box 4	Petroselinum crispum	6	+	6	ATTAAT	part of a conserved DNA module involved in light responsiveness
CGTCA-motif	Hordeum vulgare	57	+	5	CGTCA	cis-acting regulatory element involved in the MeJA-responsiveness
LTR	Hordeum vulgare	105	+	6	CCGAAA	cis-acting element involved in low-temperature responsiveness
TGACG-motif	Hordeum vulgare	57	-	5	TGACG	cis-acting regulatory element involved in the MeJA-responsiveness

## Sheet: MdSAP14
Site Name	Organism	Position	Strand	Matrix score.	sequence	function
ARE	Zea mays	99	+	6	TGGTTT	cis-acting regulatory element essential for the anaerobic induction
ARE	Zea mays	134	+	6	TGGTTT	cis-acting regulatory element essential for the anaerobic induction
AT1-motif	Solanum tuberosum	552	-	11	ATTAATTTTACA	part of a light responsive module
ATCT-motif	Zea mays	4	+	9	AATCTGATCG	part of a conserved DNA module involved in light responsiveness
Box 4	Petroselinum crispum	405	+	6	ATTAAT	part of a conserved DNA module involved in light responsiveness
Box 4	Petroselinum crispum	558	+	6	ATTAAT	part of a conserved DNA module involved in light responsiveness
Box 4	Petroselinum crispum	520	+	6	ATTAAT	part of a conserved DNA module involved in light responsiveness
Box-W1	Petroselinum crispum	1022	-	6	TTGACC	fungal elicitor responsive element
CAT-box	Arabidopsis thaliana	1474	+	6	GCCACT	cis-acting regulatory element related to meristem expression
CATT-motif	Zea mays	1377	-	6	GCATTC	part of a light responsive element
CCGTCC-box	Arabidopsis thaliana	168	-	6	CCGTCC	cis-acting regulatory element related to meristem specific activation
CCGTCC-box	Arabidopsis thaliana	1101	+	6	CCGTCC	cis-acting regulatory element related to meristem specific activation
CGTCA-motif	Hordeum vulgare	993	-	5	CGTCA	cis-acting regulatory element involved in the MeJA-responsiveness
CGTCA-motif	Hordeum vulgare	1005	+	5	CGTCA	cis-acting regulatory element involved in the MeJA-responsiveness
G-box	Brassica napus	993	+	8	TGACGTGG	cis-acting regulatory element involved in light responsiveness
G-box	Zea mays	994	-	6	CACGTC	cis-acting regulatory element involved in light responsiveness
GA-motif	Glycine max	118	+	8	AAGGAAGA	part of a light responsive element
GA-motif	Glycine max	1245	+	8	AAGGAAGA	part of a light responsive element
GCN4_motif	Oryza sativa	590	+	7	TGTGTCA	cis-regulatory element involved in endosperm expression
HSE	Brassica oleracea	881	+	9	AAAAAATTTC	cis-acting element involved in heat stress responsiveness
HSE	Brassica oleracea	1285	+	9	AAAAAATTTC	cis-acting element involved in heat stress responsiveness
LTR	Hordeum vulgare	290	+	6	CCGAAA	cis-acting element involved in low-temperature responsiveness
MBS	Zea mays	891	-	6	CGGTCA	MYB Binding Site
O2-site	Zea mays	598	-	9	GATGATGTGG	cis-acting regulatory element involved in zein metabolism regulation
P-box	Oryza sativa	787	+	7	CCTTTTG	gibberellin-responsive element
Skn-1_motif	Oryza sativa	1006	+	5	GTCAT	cis-acting regulatory element required for endosperm expression
Skn-1_motif	Oryza sativa	1297	+	5	GTCAT	cis-acting regulatory element required for endosperm expression
Sp1	Zea mays	194	-	5	CC(G/A)CCC	light responsive element
TC-rich repeats	Nicotiana tabacum	524	+	9	ATTTTCTTCA	cis-acting element involved in defense and stress responsiveness
TCA-element	Brassica oleracea	349	+	9	CAGAAAAGGA	cis-acting element involved in salicylic acid responsiveness
TGACG-motif	Hordeum vulgare	993	+	5	TGACG	cis-acting regulatory element involved in the MeJA-responsiveness
TGACG-motif	Hordeum vulgare	1005	-	5	TGACG	cis-acting regulatory element involved in the MeJA-responsiveness
W box	Arabidopsis thaliana	1022	-	6	TTGACC
circadian	Lycopersicon esculentum	595	+	6	CAANNNNATC	cis-acting regulatory element involved in circadian control
circadian	Lycopersicon esculentum	767	+	6	CAANNNNATC	cis-acting regulatory element involved in circadian control
circadian	Lycopersicon esculentum	598	+	6	CAANNNNATC	cis-acting regulatory element involved in circadian control
circadian	Lycopersicon esculentum	784	-	6	CAANNNNATC	cis-acting regulatory element involved in circadian control

## Sheet: MdSAP15
Site Name	Organism	Position	Strand	Matrix score.	sequence	function
ABRE	Arabidopsis thaliana	967	-	6	CACGTG	cis-acting element involved in the abscisic acid responsiveness
AE-box	Arabidopsis thaliana	521	+	8	AGAAACAA	part of a module for light response
ARE	Zea mays	565	-	6	TGGTTT	cis-acting regulatory element essential for the anaerobic induction
ARE	Zea mays	696	-	6	TGGTTT	cis-acting regulatory element essential for the anaerobic induction
Box-W1	Petroselinum crispum	242	+	6	TTGACC	fungal elicitor responsive element
CCAAT-box	Hordeum vulgare	1316	-	6	CAACGG	MYBHv1 binding site
CCGTCC-box	Arabidopsis thaliana	678	+	6	CCGTCC	cis-acting regulatory element related to meristem specific activation
G-Box	Pisum sativum	967	-	6	CACGTG	cis-acting regulatory element involved in light responsiveness
G-box	Arabidopsis thaliana	967	-	6	CACGTG	cis-acting regulatory element involved in light responsiveness
GA-motif	Helianthus annuus	195	+	8	AAAGATGA	part of a light responsive element
GAG-motif	Hordeum vulgare	71	-	7	GGAGATG	part of a light responsive element
GARE-motif	Brassica oleracea	419	+	7	AAACAGA	gibberellin-responsive element
GCN4_motif	Oryza sativa	1106	-	7	TGTGTCA	cis-regulatory element involved in endosperm expression
GT1-motif	Arabidopsis thaliana	254	-	6	GGTTAA	light responsive element
GT1-motif	Solanum tuberosum	1068	-	10	ATGGTGGTTGG	light responsive element
HSE	Brassica oleracea	1389	-	9	AAAAAATTTC	cis-acting element involved in heat stress responsiveness
I-box	Larix laricina	474	-	9	GTATAAGGCC	part of a light responsive element
MBS	Arabidopsis thaliana	461	-	6	CAACTG	MYB binding site involved in drought-inducibility
Skn-1_motif	Oryza sativa	234	-	5	GTCAT	cis-acting regulatory element required for endosperm expression
Skn-1_motif	Oryza sativa	1056	-	5	GTCAT	cis-acting regulatory element required for endosperm expression
Skn-1_motif	Oryza sativa	687	-	5	GTCAT	cis-acting regulatory element required for endosperm expression
Skn-1_motif	Oryza sativa	1140	+	5	GTCAT	cis-acting regulatory element required for endosperm expression
Skn-1_motif	Oryza sativa	550	-	5	GTCAT	cis-acting regulatory element required for endosperm expression
Skn-1_motif	Oryza sativa	1105	-	5	GTCAT	cis-acting regulatory element required for endosperm expression
Skn-1_motif	Oryza sativa	945	-	5	GTCAT	cis-acting regulatory element required for endosperm expression
TATC-box	Oryza sativa	490	-	7	TATCCCA	cis-acting element involved in gibberellin-responsiveness
TC-rich repeats	Nicotiana tabacum	1143	+	9	ATTTTCTCCA	cis-acting element involved in defense and stress responsiveness
TCA-element	Nicotiana tabacum	511	-	9	CCATCTTTTT	cis-acting element involved in salicylic acid responsiveness
TCCC-motif	Spinacia oleracea	517	-	7	TCTCCCT	part of a light responsive element
W box	Arabidopsis thaliana	242	+	6	TTGACC
circadian	Lycopersicon esculentum	445	-	6	CAANNNNATC	cis-acting regulatory element involved in circadian control
circadian	Lycopersicon esculentum	1312	-	6	CAANNNNATC	cis-acting regulatory element involved in circadian control

## Sheet: MdSAP16
Site Name	Organism	Position	Strand	Matrix score.	sequence	function
3-AF1 binding site	Solanum tuberosum	1085	+	10	AAGAGATATTT	light responsive element
ACE	Petroselinum crispum	655	-	10	AAAACGTTTA	cis-acting element involved in light responsiveness
ARE	Zea mays	94	-	6	TGGTTT	cis-acting regulatory element essential for the anaerobic induction
ARE	Zea mays	1113	+	6	TGGTTT	cis-acting regulatory element essential for the anaerobic induction
ARE	Zea mays	454	-	6	TGGTTT	cis-acting regulatory element essential for the anaerobic induction
ARE	Zea mays	1333	+	6	TGGTTT	cis-acting regulatory element essential for the anaerobic induction
Box 4	Petroselinum crispum	900	-	6	ATTAAT	part of a conserved DNA module involved in light responsiveness
Box 4	Petroselinum crispum	1012	-	6	ATTAAT	part of a conserved DNA module involved in light responsiveness
Box I	Pisum sativum	869	+	7	TTTCAAA	light responsive element
Box I	Pisum sativum	884	+	7	TTTCAAA	light responsive element
Box I	Pisum sativum	877	+	7	TTTCAAA	light responsive element
Box II	Solanum tuberosum	1366	+	9	TGGTAATAA	part of a light responsive element
Box-W1	Petroselinum crispum	496	+	6	TTGACC	fungal elicitor responsive element
Box-W1	Petroselinum crispum	759	+	6	TTGACC	fungal elicitor responsive element
Box-W1	Petroselinum crispum	698	+	6	TTGACC	fungal elicitor responsive element
CAG-motif	Arabidopsis thaliana	1442	-	10	GAAAGGCAGAC	part of a light response element
CAT-box	Arabidopsis thaliana	432	+	6	GCCACT	cis-acting regulatory element related to meristem expression
CATT-motif	Zea mays	388	-	6	GCATTC	part of a light responsive element
CCGTCC-box	Arabidopsis thaliana	1301	-	6	CCGTCC	cis-acting regulatory element related to meristem specific activation
ERE	Dianthus caryophyllus	876	+	8	ATTTCAAA	ethylene-responsive element
ERE	Dianthus caryophyllus	883	+	8	ATTTCAAA	ethylene-responsive element
G-box	Zea mays	487	-	6	CACGAC	cis-acting regulatory element involved in light responsiveness
G-box	Zea mays	1314	-	6	CACGAC	cis-acting regulatory element involved in light responsiveness
G-box	Larix laricina	1306	+	9	GACACGTAGT	cis-acting regulatory element involved in light responsiveness
GAG-motif	Spinacia oleracea	1405	-	7	AGAGATG	part of a light responsive element
GCN4_motif	Oryza sativa	429	+	7	CAAGCCA	cis-regulatory element involved in endosperm expression
GT1-motif	Arabidopsis thaliana	57	-	6	GGTTAA	light responsive element
GT1-motif	Solanum tuberosum	93	-	10	ATGGTGGTTGG	light responsive element
LS7	Zea mays	1029	-	13	CAGATTTATTTTTA	part of a light responsive element
O2-site	Zea mays	1359	+	9	GATGATGTGG	cis-acting regulatory element involved in zein metabolism regulation
Skn-1_motif	Oryza sativa	376	+	5	GTCAT	cis-acting regulatory element required for endosperm expression
Skn-1_motif	Oryza sativa	1403	+	5	GTCAT	cis-acting regulatory element required for endosperm expression
Sp1	Zea mays	963	-	5	CC(G/A)CCC	light responsive element
Sp1	Oryza sativa	1202	-	6	GGGCGG	light responsive element
Sp1	Oryza sativa	1045	+	6	GGGCGG	light responsive element
TC-rich repeats	Nicotiana tabacum	126	+	9	ATTCTCTAAC	cis-acting element involved in defense and stress responsiveness
TCT-motif	Arabidopsis thaliana	1083	-	6	TCTTAC	part of a light responsive element
W box	Arabidopsis thaliana	496	+	6	TTGACC
W box	Arabidopsis thaliana	759	+	6	TTGACC
W box	Arabidopsis thaliana	698	+	6	TTGACC
chs-CMA2a	Hordeum vulgare	852	+	8	GCAATTCC	part of a light responsive element
circadian	Lycopersicon esculentum	84	+	9	CAAAGATATC	cis-acting regulatory element involved in circadian control
circadian	Lycopersicon esculentum	1347	+	6	CAANNNNATC	cis-acting regulatory element involved in circadian control

## Sheet: MdSAP19
Site Name	Organism	Position	Strand	Matrix score.	sequence	function
ARE	Zea mays	105	-	6	TGGTTT	cis-acting regulatory element essential for the anaerobic induction
ARE	Zea mays	222	-	6	TGGTTT	cis-acting regulatory element essential for the anaerobic induction
Box 4	Petroselinum crispum	808	-	6	ATTAAT	part of a conserved DNA module involved in light responsiveness
Box I	Pisum sativum	402	-	7	TTTCAAA	light responsive element
CCGTCC-box	Arabidopsis thaliana	647	+	6	CCGTCC	cis-acting regulatory element related to meristem specific activation
ERE	Dianthus caryophyllus	402	-	8	ATTTCAAA	ethylene-responsive element
G-Box	Pisum sativum	859	+	6	CACGTT	cis-acting regulatory element involved in light responsiveness
G-box	Zea mays	859	+	6	CACGTT	cis-acting regulatory element involved in light responsiveness
GARE-motif	Brassica oleracea	110	+	7	AAACAGA	gibberellin-responsive element
GC-motif	Zea mays	507	-	7	GCCCCGG	enhancer-like element involved in anoxic specific inducibility
LTR	Hordeum vulgare	202	+	6	CCGAAA	cis-acting element involved in low-temperature responsiveness
LTR	Hordeum vulgare	438	-	6	CCGAAA	cis-acting element involved in low-temperature responsiveness
Skn-1_motif	Oryza sativa	420	+	5	GTCAT	cis-acting regulatory element required for endosperm expression
Sp1	Zea mays	537	+	5	CC(G/A)CCC	light responsive element
TC-rich repeats	Nicotiana tabacum	10	+	9	ATTTTCTTCA	cis-acting element involved in defense and stress responsiveness
TC-rich repeats	Nicotiana tabacum	842	+	9	GTTTTCTTAC	cis-acting element involved in defense and stress responsiveness
TCA-element	Brassica oleracea	367	+	9	TCAGAAGAGG	cis-acting element involved in salicylic acid responsiveness
TCA-element	Nicotiana tabacum	735	-	9	CCATCTTTTT	cis-acting element involved in salicylic acid responsiveness
TCT-motif	Arabidopsis thaliana	846	+	6	TCTTAC	part of a light responsive element
TGA-element	Brassica oleracea	434	-	6	AACGAC	auxin-responsive element
chs-CMA2a	Hordeum vulgare	17	+	8	GCAATTCC	part of a light responsive element
circadian	Lycopersicon esculentum	109	+	6	CAANNNNATC	cis-acting regulatory element involved in circadian control
circadian	Lycopersicon esculentum	668	-	6	CAANNNNATC	cis-acting regulatory element involved in circadian control
circadian	Lycopersicon esculentum	379	-	6	CAANNNNATC	cis-acting regulatory element involved in circadian control
circadian	Lycopersicon esculentum	714	+	6	CAANNNNATC	cis-acting regulatory element involved in circadian control

[truncated: 5 more sheets: MdSAP21, MdSAP23, MdSAP25, MdSAP28, MdSAP29]
